# Supplementary material for: TMP269, a small molecule inhibitor of class IIa HDAC, suppresses RABV replication in vitro
Source: Front Microbiol. 2023 Dec 1;14:1284439. doi: 10.3389/fmicb.2023.1284439 (PMC10722228; doi:10.3389/fmicb.2023.1284439)
Supplement: Supplementary file 1 [file Table_1.XLS]

## Sheet: TMP269-vs-DMSO-diff-pval-0.05-F
gene_id	BaseMean	BaseMean_control_DMSO	BaseMean_case_TMP269	FoldChange	log2FoldChange	pValue	qValue	Regulation	Expression_DMSOa1	Expression_DMSOa2	Expression_DMSOa3	Expression_TMP269a1	Expression_TMP269a2	Expression_TMP269a3
A2M	26.5729	10.2278	42.918	4.19621	2.06909	5.19466e-08	3.59468e-07	Up	0.121872	0.0949803	0.0953532	0.42708	0.401269	0.421197
AARD	10.7742	15.5953	5.95316	0.381728	-1.38938	0.0176513	0.0445906	Down	0.461967	0.432038	0.549396	0.0883029	0.218407	0.21807
ABCD2	23.1356	31.6005	14.6707	0.464254	-1.10701	0.00430387	0.0127478	Down	0.102495	0.0766841	0.0989809	0.0251891	0.0563687	0.0414708
ACE2	16.8334	22.7784	10.8885	0.478019	-1.06486	0.0329321	0.0768536	Down	0.355018	0.214205	0.215046	0.0437807	0.185634	0.127427
ACKR2	10.2917	15.6933	4.88999	0.311597	-1.68225	0.00620675	0.017657	Down	0.371655	0.312819	0.191918	0.0532801	0.131782	0.0751879
ACY1	19.2823	12.7065	25.8581	2.03503	1.02505	0.0159423	0.0408276	Up	0.36058	0.367876	0.523204	0.971192	0.730601	0.729475
ADRB1	19.3778	11.0471	27.7085	2.50821	1.32666	0.048143	0.106556	Up	0.115314	0.161765	0.360889	0.789831	0.408883	0.330491
AKNA	443.983	188.354	699.611	3.71435	1.89311	4.13012e-49	6.09549e-47	Up	1.42413	1.41417	1.69014	5.91839	4.96864	5.1633
AKR1C1	4.76828	0.956492	8.58007	8.97036	3.16517	0.00314496	0.00960429	Up	0.0162736	0.0304387	0	0.186638	0.164867	0.0493838
AKR1C3	3.24358	0.956416	5.53074	5.78278	2.53176	0.0411954	0.0933261	Up	0.0277802	0.0259805	0.0260825	0.159302	0.112576	0.168603
ALS2CR12	16.4858	22.5048	10.4668	0.465091	-1.10441	0.0162619	0.0415808	Down	0.289052	0.381636	0.478918	0.113752	0.189482	0.206389
AMDHD1	39.1987	52.6423	25.7552	0.489248	-1.03136	0.000485739	0.00174997	Down	1.46783	1.4209	1.1847	0.492225	0.704388	0.703303
AMER2	17.3872	11.4968	23.2775	2.0247	1.01771	0.0242351	0.0590742	Up	0.0615108	0.0663759	0.0355395	0.0904424	0.0862837	0.138799
AMPD3	40.6877	58.3406	23.0348	0.394833	-1.34069	4.83774e-06	2.47083e-05	Down	0.592914	0.463599	0.647936	0.139344	0.27572	0.226135
ANG	20.3996	12.7457	28.0534	2.20101	1.13816	0.00613538	0.0174742	Up	0.540078	0.543942	0.507071	1.11175	0.925943	1.30273
ANGPT1	6.73712	10.7546	2.71968	0.252886	-1.98344	0.012548	0.0329582	Down	0.0855822	0.125773	0.183661	0.0584237	0.0123861	0.024734
ANKRD37	24.8698	33.787	15.9525	0.472149	-1.08269	0.00394612	0.011786	Down	1.36247	1.38342	1.20611	0.558064	0.473248	0.748154
ARHGAP9	7.816	11.4965	4.13552	0.35972	-1.47505	0.0387895	0.088567	Down	0.169849	0.134407	0.147202	0.0624343	0.0794179	0.0132159
ARID5B	428.175	574.241	282.109	0.491272	-1.02541	1.01182e-28	4.83865e-27	Down	3.29397	3.14687	2.96977	1.5011	1.43649	1.4729
ATP6V0D2	14.4342	5.44603	23.4223	4.30081	2.10461	9.90516e-05	0.000402218	Up	0.162462	0.195347	0.0217904	0.643258	0.587816	0.32867
BCO1	18.0692	24.1054	12.0329	0.499179	-1.00237	0.0243375	0.059294	Down	0.39142	0.520193	0.580261	0.315024	0.146095	0.250063
BHMG1	23.474	34.4703	12.4777	0.361983	-1.46601	0.000200476	0.000774751	Down	0.652571	0.626354	0.499826	0.196952	0.208773	0.208451
BIRC3	62.8447	93.1237	32.5657	0.349704	-1.51579	2.49639e-10	2.3316e-09	Down	0.779262	0.706693	0.716857	0.240731	0.239231	0.254787
BMPER	39.138	52.2132	26.0628	0.499162	-1.00242	0.000685331	0.00239936	Down	0.557593	0.674841	0.482456	0.229881	0.321213	0.265422
C11orf52	11.9523	17.3132	6.59151	0.380722	-1.39319	0.0133538	0.0348501	Down	1.10975	0.721984	0.679517	0.276682	0.537697	0.0976124
C16orf71	12.9999	18.3671	7.63269	0.415564	-1.26686	0.0163908	0.0418259	Down	0.240519	0.397965	0.382157	0.123777	0.149949	0.131003
C17orf97	55.3548	80.8642	29.8453	0.36908	-1.438	0.000187062	0.000726849	Down	1.88434	2.12591	3.25754	0.771822	0.939354	0.847142
C18orf65	22.1871	29.8636	14.5106	0.485894	-1.04129	0.00892028	0.024341	Down	0.688886	0.867267	0.820919	0.405161	0.429479	0.268011
C1QTNF12	21.6097	11.457	31.7624	2.77232	1.4711	0.00235601	0.0074036	Up	0.423707	0.21614	0.68713	1.32529	1.44385	0.740296
C20orf197	3.68205	6.32396	1.04015	0.164478	-2.60404	0.025721	0.0621604	Down	0.0137221	0.0224579	0.0289877	0.00327864	0	0.00694013
C3orf20	67.093	95.2894	38.8966	0.408195	-1.29267	1.49636e-08	1.11965e-07	Down	0.886155	0.752635	0.950854	0.29383	0.329787	0.384159
C5orf56	9.45287	14.014	4.8917	0.349058	-1.51846	0.016701	0.0425288	Down	0.956607	0.639023	1.28306	0.195912	0.138447	0.622052
C9orf163	9.13656	5.13339	13.1397	2.55966	1.35595	0.0333508	0.0777353	Up	0.149644	0.079971	0.100356	0.286038	0.303206	0.216242
CA3	14.0432	19.7916	8.29474	0.419104	-1.25462	0.0145148	0.0375538	Down	0.690307	0.440171	0.736498	0.269896	0.317883	0.158697
CABP7	16.8455	10.7935	22.8974	2.12139	1.08501	0.0188731	0.0473418	Up	0.166011	0.155256	0.277093	0.370209	0.485864	0.354508
CALCRL	46.4205	63.6313	29.2097	0.459046	-1.12329	3.53423e-05	0.000155623	Down	0.524522	0.621351	0.525297	0.20052	0.168273	0.362556
CAPN5	207.097	120.451	293.743	2.4387	1.28611	4.93627e-23	1.50105e-21	Up	1.65922	1.46242	1.19918	3.49095	3.15629	3.40499
CCDC168	11.2441	16.6491	5.83909	0.350716	-1.51162	0.010245	0.0275085	Down	0.0517079	0.0230276	0.0485478	0.0188262	0.00997805	0.0124533
CCDC177	10.0462	14.8924	5.20006	0.349175	-1.51798	0.0134864	0.0351533	Down	0.144784	0.172333	0.271872	0.0628974	0.026669	0.106512
CCDC96	23.2596	32.361	14.1582	0.437509	-1.19262	0.0143084	0.0370815	Down	0.664248	0.621214	1.19933	0.390671	0.258825	0.387639
CCL2	16.194	24.516	7.87198	0.321096	-1.63892	0.000751912	0.00261375	Down	1.76251	2.26644	1.37899	0.842238	0.595193	0.222853
CCL20	55.2377	93.0851	17.3903	0.186822	-2.42027	7.34917e-19	1.60687e-17	Down	6.33667	6.3538	5.5814	0.87408	1.32363	1.05727
CCL5	614.377	870.709	358.046	0.411212	-1.28204	4.57511e-22	1.27983e-20	Down	37.6062	35.758	36.3314	10.0572	16.5646	16.3694
CD24	78.0771	48.5238	107.63	2.2181	1.14932	4.75865e-08	3.30365e-07	Up	0.589283	0.913675	0.757105	1.64512	1.3511	1.78823
CD302	3.40921	0.624592	6.19382	9.91659	3.30984	0.0107125	0.0286068	Up	0	0.0129282	0.012979	0.105694	0.0420143	0.0978822
CDKN1C	57.4293	28.302	86.5567	3.05833	1.61274	1.00663e-10	9.87594e-10	Up	0.726321	0.783768	0.86553	2.74996	1.98108	2.20409
CFAP53	21.8128	30.5085	13.117	0.429948	-1.21777	0.00436733	0.0129223	Down	0.767113	1.19569	0.640206	0.407306	0.374186	0.287392
CHST4	8.52535	12.1604	4.89033	0.402154	-1.31418	0.0497943	0.109503	Down	0.357639	0.312171	0.201469	0.0683611	0.144928	0.120587
CLDN4	22.8841	14.9513	30.8168	2.06114	1.04344	0.00758766	0.0211049	Up	0.420573	0.477609	0.451279	0.890038	0.913024	0.850843
CLDN9	1.74858	0	3.49717	Inf	Inf	0.0237579	0.0580387	Up	0	0	0	0.0512875	0.0543658	0.162846
CLDND2	22.1508	12.8242	31.4774	2.45453	1.29545	0.00110124	0.00369764	Up	0.197985	0.185158	0.0656065	0.367309	0.424751	0.25917
CLIC2	8.0689	12.3553	3.7825	0.306144	-1.70772	0.0152262	0.0391871	Down	0.183758	0.286422	0.287546	0.0975681	0.0413697	0.0826118
CNFN	53.1139	34.4697	71.7581	2.08177	1.05781	2.59362e-05	0.000117251	Up	3.09199	2.359	2.97942	6.53233	5.11087	5.10299
CNTD1	5.10418	2.24466	7.96371	3.54786	1.82695	0.0433081	0.0973651	Up	0.04872	0.0303757	0.030495	0.124168	0.148073	0.0985634
COL1A2	14.1955	2.49844	25.8926	10.3635	3.37344	0.00343312	0.0104008	Up	0	0.047534	0.0286324	0.43719	0.154477	0.164521
COL6A3	73.7533	29.6301	117.876	3.97827	1.99214	1.45216e-18	3.09087e-17	Up	0.1454	0.18584	0.10011	0.518795	0.540113	0.578501
COL6A5	21.8998	29.6877	14.1118	0.475343	-1.07296	0.0206093	0.0512688	Down	0.0879416	0.179002	0.194275	0.0889922	0.0576483	0.0627921
COL9A1	3.56623	6.07032	1.06214	0.174973	-2.5148	0.0330328	0.0770466	Down	0.0877471	0.0703391	0.0706152	0	0.0380982	0
CORIN	5.48013	8.54927	2.41098	0.28201	-1.82618	0.0377095	0.0864825	Down	0.0620356	0.116033	0.0873664	0.0296446	0.0209492	0.0209169
COX6B2	15.0437	7.63161	22.4557	2.94246	1.55702	0.00399479	0.0119148	Up	0.23153	0.185597	0.341597	0.790284	0.402104	0.936797
CPA1	1.60057	3.20115	0	0	#NAME?	0.0386704	0.0883218	Down	0.145998	0.13654	0.0685379	0	0	0
CPO	13.5642	21.9974	5.131	0.233255	-2.10002	0.000134446	0.000535284	Down	0.053814	0.0459512	0.0549186	0.0178892	0.00474073	0.0118336
CREB3L1	81.9901	51.3925	112.588	2.19074	1.13142	2.9596e-08	2.11825e-07	Up	0.997861	0.802236	0.904004	1.85717	1.73808	2.05415
CUZD1	2.73418	5.11398	0.354389	0.0692981	-3.85104	0.0162285	0.0415109	Down	0.144813	0.135431	0.090642	0	0	0.0244138
CXCL1	97.1341	156.092	38.176	0.244573	-2.03166	3.91756e-24	1.30994e-22	Down	7.38731	8.05283	6.6266	2.24849	1.43007	1.47546
CXCL10	174.09	250.931	97.2485	0.38755	-1.36754	1.2968e-13	1.74538e-12	Down	12.6656	10.1106	11.3394	2.98298	5.04091	4.57558
CXCL11	15.1562	24.8278	5.4847	0.22091	-2.17847	2.86554e-05	0.000128525	Down	0.821991	0.864829	0.868224	0.261866	0.138792	0.138578
CXCL2	45.9412	69.7605	22.1219	0.317113	-1.65693	4.79614e-09	3.82084e-08	Down	3.1953	3.58595	2.78574	1.04703	0.87865	0.969643
CXCL3	96.7478	133.976	59.5197	0.444257	-1.17053	5.68134e-10	5.07644e-09	Down	6.83408	5.85872	6.41642	2.08646	3.07713	2.92837
CXCL5	2.37163	4.74325	0	0	#NAME?	0.00623372	0.0177248	Down	0.0663242	0.186082	0.0622708	0	0	0
CXCL8	274.15	450.629	97.6699	0.216741	-2.20595	7.73106e-73	2.94124e-70	Down	12.7792	13.4485	12.4814	2.65034	2.95423	2.40023
CYP4X1	17.2366	23.0122	11.4609	0.498035	-1.00568	0.0272875	0.0652916	Down	0.510004	0.317975	0.478835	0.180528	0.210499	0.229282
DCAF4L1	22.2304	31.5616	12.8991	0.408694	-1.29091	0.00122692	0.00409052	Down	0.380377	0.344954	0.367953	0.0991465	0.210195	0.116595
DDX58	993.521	1470.84	516.207	0.350962	-1.51061	5.74783e-76	2.40007e-73	Down	18.0767	17.1327	15.9078	5.76984	5.84666	5.49839
DHH	3.11907	0	6.23815	Inf	Inf	0.000845642	0.00291354	Up	0	0	0	0.0573487	0.0810544	0.0404648
DHX58	18.805	25.3939	12.216	0.481062	-1.0557	0.0137408	0.035773	Down	0.431169	0.595252	0.539758	0.156983	0.208006	0.353066
DMGDH	29.5091	15.654	43.3642	2.77016	1.46997	2.34977e-05	0.000107075	Up	0.114144	0.0948883	0.089307	0.242424	0.256974	0.288651
DNAH3	5.01197	7.94432	2.07961	0.261773	-1.93361	0.0376387	0.0863657	Down	0.0261182	0.0418733	0.0210188	0.00713196	0.00756002	0.00754837
DNAJB1	1454.1	958.677	1949.53	2.03356	1.02401	1.71221e-38	1.45114e-36	Up	12.5411	12.1825	13.0679	23.7836	23.2973	26.2206
DOK3	111.573	171.179	51.9662	0.303578	-1.71986	4.10114e-21	1.07193e-19	Down	2.40444	2.31183	2.23213	0.658412	0.7253	0.628536
EFNA3	299.648	197.354	401.942	2.03665	1.0262	1.71355e-21	4.60532e-20	Up	6.88333	5.91777	5.5063	12.4787	11.0387	12.052
EFNA4	91.4364	56.8183	126.054	2.21855	1.14962	2.76273e-09	2.2609e-08	Up	2.75681	2.00527	2.71158	5.26951	5.54146	5.00176
EGFL6	2.2461	4.13815	0.354046	0.0855567	-3.54698	0.0427103	0.096274	Down	0.0904685	0.148063	0.0424698	0	0.0229132	0
EGR1	206.256	329.123	83.3885	0.253366	-1.98071	1.03952e-29	5.24973e-28	Down	5.01639	6.06929	6.25779	1.19019	1.58148	1.41936
EGR3	21.2336	29.2588	13.2084	0.451434	-1.14741	0.00476089	0.0139375	Down	0.292349	0.374671	0.284648	0.113832	0.164542	0.131431
EHF	2.42289	0.331824	4.51395	13.6035	3.7659	0.0244312	0.0594815	Up	0.0068329	0	0	0.0261216	0.0207671	0.0414701
EPC2	923.106	1233.58	612.63	0.496627	-1.00977	1.16427e-53	2.05488e-51	Down	13.1801	13.9183	13.612	6.74966	6.24235	6.29939
ETV7	4.45951	8.25628	0.662741	0.0802711	-3.63898	0.00196087	0.00626891	Down	0.161102	0.172189	0.237689	0.0439914	0	0
FAM131C	94.7345	57.0332	132.436	2.32208	1.21542	2.06137e-10	1.94439e-09	Up	1.87553	1.6633	2.0038	3.89405	3.86569	4.51393
FAM13B	1054.31	1433.32	675.306	0.471149	-1.08575	1.8501e-68	5.461e-66	Down	12.9306	12.3676	11.9052	5.31641	5.60925	5.79282
FAM156A	31.5191	18.7775	44.2607	2.35712	1.23703	0.0111084	0.0295075	Up	0.199253	0.279516	0.145503	0.497238	0.628013	0.279931
FAM161B	101.695	136.203	67.1869	0.493287	-1.0195	2.73847e-08	1.97151e-07	Down	1.76821	2.11159	1.68569	0.870961	0.895677	0.853022
FAM186B	14.9636	21.0603	8.86678	0.421018	-1.24805	0.0130827	0.0342209	Down	0.323393	0.223544	0.343232	0.201571	0.0854677	0.0711133
FAM212A	11.5647	6.67519	16.4541	2.46496	1.30157	0.0196942	0.0491637	Up	0.28353	0.220968	0.443671	1.08391	0.574484	0.573599
FAM228A	13.1939	7.65102	18.7368	2.44892	1.29215	0.032864	0.076726	Up	0.239934	0.112195	0.337906	0.487287	0.789993	0.333713
FAM43B	49.39	28.1656	70.6144	2.50711	1.32603	7.04308e-07	4.12231e-06	Up	0.404761	0.757076	0.640041	1.46592	1.48916	1.35758
FAM57B	30.5526	19.4209	41.6843	2.14637	1.1019	0.00112292	0.00376507	Up	0.27103	0.240131	0.321431	0.490796	0.578059	0.634886
FAM78A	144.191	94.2368	194.145	2.06018	1.04277	1.71014e-11	1.83443e-10	Up	1.00227	1.12073	0.961471	1.75961	2.20736	2.09377
FAM86B2	56.3308	76.395	36.2666	0.474725	-1.07484	0.0011719	0.00391549	Down	3.20624	1.93238	3.04374	0.851193	1.51583	1.33332
FAM90A1	18.1224	11.7112	24.5336	2.09488	1.06687	0.0161015	0.0412105	Up	0.137041	0.240305	0.225165	0.442037	0.329733	0.433191
FANCF	9.99155	16.5327	3.45044	0.208705	-2.26046	0.0005129	0.00184162	Down	0.249342	0.357555	0.218497	0.0635475	0.0673616	0.0336289
FASN	15108.1	9284.28	20931.9	2.25455	1.17284	6.05038e-54	1.09034e-51	Up	58.2803	57.9537	63.6476	137.965	121.385	127.603
FBXL7	7.64226	11.4573	3.82717	0.334036	-1.58192	0.0274896	0.0656742	Down	0.0625896	0.0585347	0.0747911	0.0163142	0.0345867	0.0115111
FBXO43	14.3407	21.3347	7.34667	0.344353	-1.53804	0.0130854	0.0342227	Down	0.322744	0.474312	0.187584	0.0587535	0.1557	0.108822
FGF19	11.4788	6.34375	16.6139	2.61894	1.38898	0.0148138	0.0382291	Up	0.128696	0.240717	0.120831	0.418196	0.41722	0.390541
FIBIN	78.2265	107.158	49.2953	0.460027	-1.12021	8.46517e-08	5.70341e-07	Down	1.79264	2.06997	2.02657	0.769227	0.815396	0.999172
FIGNL2	26.5704	14.268	38.8729	2.72449	1.44598	8.88957e-05	0.000364438	Up	0.0992542	0.126578	0.160962	0.301827	0.347367	0.355959
FILIP1	31.9884	48.8945	15.0822	0.308465	-1.69682	6.97178e-07	4.08477e-06	Down	0.246013	0.336695	0.298581	0.126163	0.0790252	0.0546255
FILIP1L	20.9071	30.469	11.3451	0.372349	-1.42527	0.000655715	0.00230085	Down	0.281614	0.431926	0.317284	0.161488	0.148356	0.0569722
FLRT1	48.2433	28.3997	68.0869	2.39745	1.2615	2.32221e-06	1.24511e-05	Up	0.136685	0.119583	0.120052	0.311836	0.317152	0.231922
FNTB	11.0759	16.2199	5.93185	0.365714	-1.45121	0.0123367	0.032463	Down	0.292683	0.310217	0.348075	0.0745934	0.0395352	0.217109
FOXP3	21.2473	28.6924	13.8021	0.481038	-1.05578	0.0100592	0.027065	Down	0.565894	0.511591	0.54902	0.288448	0.286651	0.171725
FREM1	10.3907	16.0048	4.77661	0.298448	-1.74445	0.014844	0.0383013	Down	0.067811	0.0253671	0.0700334	0.0259235	0.00686987	0.0137186
FSIP1	19.9138	26.9753	12.8523	0.476449	-1.06961	0.0222723	0.0548714	Down	0.140743	0.227352	0.150161	0.0672559	0.129623	0.038827
GAL3ST1	26.5058	17.4884	35.5233	2.03125	1.02237	0.00449319	0.013249	Up	0.15772	0.138283	0.222122	0.395686	0.349529	0.25925
GATM	25.1086	38.2767	11.9405	0.311953	-1.6806	1.61691e-05	7.58189e-05	Down	0.685055	0.718803	0.517688	0.319378	0.135419	0.118309
GFRA3	18.2717	11.4767	25.0667	2.18414	1.12706	0.0366218	0.0842582	Up	0.341822	0.213118	0.427909	0.517257	1.01003	0.518645
GMNC	4.96227	8.86138	1.06317	0.119978	-3.05916	0.002679	0.00831783	Down	0.0910677	0.141946	0.171004	0	0	0.0460588
GNRH2	15.8513	23.3835	8.31913	0.35577	-1.49099	0.00217058	0.00686759	Down	0.518751	0.355772	0.340933	0.132209	0.105108	0.174911
GPR156	38.5404	52.6615	24.4192	0.463701	-1.10873	0.000230903	0.000880806	Down	0.439119	0.635561	0.579159	0.319755	0.180065	0.232667
GPR179	2.2362	4.11836	0.354046	0.0859679	-3.54006	0.0429789	0.0968028	Down	0.0206785	0.0257851	0.0388295	0	0.00698307	0
GRHL3	16.3075	23.3244	9.29057	0.39832	-1.328	0.00544752	0.0157239	Down	0.418111	0.2462	0.421637	0.1776	0.0784416	0.156641
GRIK5	62.165	39.9552	84.3749	2.11174	1.07843	3.65073e-06	1.89453e-05	Up	0.320987	0.28103	0.218012	0.587444	0.491243	0.573385
GSDMB	59.14	34.5088	83.7713	2.42754	1.27949	0.000187652	0.000728978	Up	1.21625	0.85309	1.08482	2.47011	3.08043	1.75314
GSPT2	40.154	55.8424	24.4656	0.438118	-1.19061	6.22613e-05	0.000261382	Down	1.17812	0.885051	1.17866	0.553754	0.313061	0.488405
H1F0	8091.62	10851.8	5331.44	0.491295	-1.02534	7.16591e-77	3.22843e-74	Down	262.158	257.604	250.038	132.846	111.952	116.102
HCRTR1	2.38107	4.43077	0.33137	0.0747885	-3.74104	0.0315805	0.0741338	Down	0.0493465	0.092299	0.0772178	0.0157206	0	0
HIST1H2AC	18.9948	26.5071	11.4825	0.433188	-1.20694	0.00539591	0.015607	Down	3.02225	3.29752	1.70253	0.866533	1.5309	0.917127
HIST1H2AM	8.94681	13.1163	4.7773	0.364225	-1.4571	0.0294062	0.0696505	Down	1.80714	0.950661	1.6967	0.863567	0	0.685491
HMGCS1	4668.81	2322.58	7015.04	3.02036	1.59472	0	0	Up	17.8161	18.0376	18.4665	52.7854	51.7586	51.9781
HMOX1	848.421	510.139	1186.7	2.32623	1.218	1.58122e-71	5.5246e-69	Up	17.4355	17.1795	18.4162	40.3695	40.0589	37.2677
HOTS	16.2365	6.14851	26.3245	4.28144	2.0981	1.7247e-05	8.04109e-05	Up	0.155661	0.066171	0.0398585	0.351637	0.444423	0.271969
HPCA	16.2276	8.93972	23.5154	2.63045	1.39531	0.00304206	0.00932104	Up	0.268055	0.275758	0.176171	0.640469	0.597441	0.569406
HSPA1A	64.0076	15.6543	112.361	7.17766	2.84351	1.01124e-27	4.48509e-26	Up	0.407611	0.402382	0.255133	2.61874	2.01885	2.65711
HSPA1B	4839	874.16	8803.83	10.0712	3.33216	3.08448e-70	1.0155e-67	Up	20.2994	17.3308	19.7146	180.009	165.428	205.335
HSPA2	48.2621	31.2094	65.3148	2.09279	1.06543	7.57988e-05	0.000313827	Up	0.615578	0.389988	0.857614	1.06278	1.24727	1.40604
HSPA8	17605.7	7131.79	28079.7	3.93726	1.97719	2.30632e-112	3.94842e-109	Up	157.718	157.145	160.448	555.691	608.233	620.981
ICAM1	48.1279	78.6025	17.6533	0.22459	-2.15464	5.09731e-14	7.1354e-13	Down	1.27091	1.53722	1.19324	0.291514	0.309011	0.257112
ICAM2	18.0207	24.6723	11.3691	0.460806	-1.11777	0.0298703	0.0705449	Down	1.15572	1.04707	0.474725	0.483241	0.365889	0.328793
IDI1	3645.75	1979.56	5311.94	2.68339	1.42406	1.13689e-244	6.48784e-241	Up	16.6899	17.007	17.7148	45.0279	44.5256	42.0703
IFI27L2	99.4463	63.8064	135.086	2.11712	1.08211	5.06728e-09	4.02374e-08	Up	8.12706	6.93962	7.51979	15.0842	14.319	16.2032
IFI44	15.1547	20.9043	9.40497	0.449905	-1.15231	0.0168233	0.0428021	Down	0.313121	0.468536	0.529172	0.139654	0.148036	0.2745
IFIH1	246.705	364.942	128.468	0.352022	-1.50626	9.40213e-30	4.77759e-28	Down	5.2713	6.01578	5.46558	1.43106	2.07421	2.11738
IFIT2	1103.15	1471.34	734.968	0.499523	-1.00138	2.96839e-61	7.25984e-59	Down	23.4971	23.3142	22.7703	10.2883	11.0653	11.7964
IFNB1	89.6273	148.517	30.7376	0.206963	-2.27255	5.1448e-27	2.18017e-25	Down	9.79714	8.92288	9.85972	1.16278	2.14077	2.33179
IL1R2	1.60054	3.20107	0	0	#NAME?	0.0386717	0.0883218	Down	0.0259549	0.018205	0.0182765	0	0	0
IL20RB	22.7563	31.8349	13.6776	0.429641	-1.2188	0.0017788	0.00574151	Down	0.498291	0.511106	0.528204	0.0921736	0.260549	0.276407
IL32	53.0293	81.2954	24.7631	0.304606	-1.71498	6.80207e-11	6.83e-10	Down	3.03008	2.86711	2.81143	0.579186	0.758408	1.18995
INHBA	42.7997	67.3973	18.202	0.27007	-1.88859	2.55425e-10	2.38045e-09	Down	0.412756	0.423984	0.533649	0.161673	0.102826	0.0889787
INSC	29.2074	18.0936	40.3212	2.22847	1.15606	0.000837472	0.00289005	Up	0.145259	0.172075	0.209119	0.453506	0.41205	0.254686
INSIG1	11115.7	3885.49	18345.9	4.72165	2.23929	1.9126e-211	8.18593e-208	Up	63.749	69.7844	68.2087	320.538	300.473	287.967
IPCEF1	31.2658	43.0387	19.493	0.452917	-1.14268	0.000602155	0.00212994	Down	0.355993	0.33293	0.334237	0.113411	0.176319	0.152041
IRF1	316.679	442.607	190.75	0.43097	-1.21434	8.08555e-30	4.1569e-28	Down	6.71768	7.16144	6.61092	3.07761	2.79405	2.55597
ISLR2	6.93555	11.4378	2.43331	0.212744	-2.23281	0.00464674	0.01365	Down	0.0760787	0.0782648	0.107144	0.0145421	0.0308298	0.00769558
ITIH6	6.09034	10.5012	1.67953	0.159937	-2.64442	0.0029925	0.00918954	Down	0.110718	0.134609	0.103952	0.0423266	0.0112168	0
JAKMIP3	17.4353	23.5007	11.3698	0.483809	-1.04749	0.0209198	0.051943	Down	0.0917283	0.128678	0.103347	0.0613671	0.0371716	0.0510322
KCNE2	4.35789	6.96788	1.7479	0.250851	-1.9951	0.0472185	0.104753	Down	0.342496	0.320307	0.771755	0.0654666	0.208188	0.069289
KCNJ4	147.237	95.2707	199.203	2.09092	1.06414	3.27513e-12	3.82471e-11	Up	2.51318	2.44728	2.45689	4.85335	4.51469	5.425
KIAA1614	5.17778	8.27561	2.07995	0.251335	-1.99231	0.0298532	0.0705239	Down	0.105906	0.0619029	0.161579	0.0253043	0.0134115	0.0401726
KIF25	23.7101	36.7343	10.6858	0.290894	-1.78144	9.06508e-06	4.42653e-05	Down	0.579434	0.490286	0.453352	0.171409	0.04193	0.209327
KLHDC7B	17.2275	7.88578	26.5692	3.36926	1.75243	0.00131888	0.00436582	Up	0.0456377	0.149384	0.074985	0.338034	0.173382	0.35777
KRCC1	365.412	501.165	229.658	0.458248	-1.1258	2.07733e-19	4.74819e-18	Down	13.4058	13.6619	11.4576	6.30836	5.41698	5.12397
KRTAP19-1	53.3467	33.7284	72.9651	2.16331	1.11324	2.47809e-05	0.000112354	Up	2.58846	2.95031	2.65811	4.79312	7.04756	5.07297
LANCL3	7.06605	3.16202	10.9701	3.46934	1.79466	0.0167487	0.0426312	Up	0.0103218	0.0193062	0.019382	0.0789186	0.0313708	0.052204
LCA5L	55.5435	81.0226	30.0643	0.371061	-1.43027	1.61746e-08	1.20343e-07	Down	0.988946	1.31567	1.08544	0.439301	0.324556	0.436772
LCN12	7.32669	3.92327	10.7301	2.735	1.45154	0.0415623	0.0939956	Up	0.15661	0.0162738	0.0326753	0.182938	0.141031	0.211221
LDLR	931.497	548.338	1314.66	2.39753	1.26155	2.64072e-82	1.61461e-79	Up	5.46509	5.77303	5.91298	13.3513	12.961	12.92
LENG9	135.052	181.231	88.8736	0.490389	-1.028	1.2059e-10	1.17235e-09	Down	5.65551	4.80584	5.17511	2.16754	2.67573	2.46833
LIPG	26.4652	13.4875	39.4429	2.9244	1.54814	2.40462e-05	0.00010937	Up	0.191024	0.112831	0.103834	0.39396	0.40742	0.335604
LIPH	7.11256	10.4426	3.7825	0.362218	-1.46507	0.0496339	0.109234	Down	0.110293	0.221031	0.162726	0.0752931	0.0319249	0.0637514
LOC100130451	5.37282	8.66636	2.07927	0.239924	-2.05935	0.0233662	0.0571962	Down	0.264341	0.16481	0.144775	0.0421063	0.0669502	0.0222824
LOC100132874	23.5241	14.0145	33.0338	2.35712	1.23702	0.00147453	0.00482693	Up	0.186097	0.198903	0.174723	0.343011	0.457865	0.45716
LOC101927506	9.42297	13.2925	5.55342	0.417785	-1.25917	0.0449799	0.100503	Down	0.0877737	0.191537	0.109879	0.0466043	0.0494015	0.0591905
LOC101930307	216.842	135.771	297.913	2.19424	1.13372	4.70154e-16	8.041e-15	Up	1.64194	1.1123	1.54159	3.26926	2.76172	2.95975
LOC102724200	24.0247	12.0623	35.9871	2.98344	1.57697	0.0420339	0.0949368	Up	0.170876	0.175786	0.272736	0.359283	0.432781	0.967936
LOC105369669	12.479	18.7184	6.23952	0.333336	-1.58495	0.00391199	0.0116964	Down	0.868498	1.19127	1.19595	0.332019	0.234631	0.468539
LOC105371921	2.9291	5.17245	0.685759	0.132579	-2.91507	0.0382419	0.0874918	Down	0.246413	0.0768163	0.102824	0.0261671	0	0.0276949
LOC105371932	18.7619	26.155	11.3688	0.434671	-1.202	0.00636874	0.0180667	Down	1.31523	1.14216	1.23485	0.628502	0.523462	0.380113
LOC105373242	5.95536	9.8768	2.03392	0.205929	-2.27978	0.00911991	0.0248027	Down	0.17755	0.24907	0.100019	0.0678756	0.0179874	0.0179597
LOC105379752	38.1368	23.5205	52.7532	2.24286	1.16534	0.000168889	0.000660283	Up	0.141383	0.20778	0.126422	0.405372	0.361496	0.251976
LOC107985103	3.72069	1.24926	6.19211	4.95662	2.30936	0.0408273	0.0926025	Up	0	0.0730009	0.0244292	0.198939	0.21088	0.0526387
LOC112268131	13.5133	20.4556	6.57089	0.321227	-1.63834	0.00210804	0.00668697	Down	0.667738	0.520398	0.522441	0.186134	0.112746	0.225145
LOC112268219	21.2828	31.972	10.5937	0.331344	-1.5936	0.000165066	0.000646814	Down	0.782548	0.674072	0.52204	0.334588	0.0625888	0.229139
LRRC37A	45.9127	61.835	29.9905	0.485009	-1.04392	0.000154474	0.000608654	Down	0.679991	0.616064	0.678335	0.365561	0.398266	0.150463
LRRC37A2	267.96	368.863	167.058	0.452899	-1.14274	3.68888e-23	1.13666e-21	Down	3.34518	2.99879	3.26279	1.3335	1.32574	1.49025
LRRC70	13.8201	7.88524	19.7549	2.5053	1.32499	0.0106227	0.0284069	Up	0.0978299	0.160111	0.321479	0.444119	0.569886	0.371092
LRRTM2	24.4857	41.5546	7.41675	0.178482	-2.48615	2.85938e-07	1.7666e-06	Down	0.478898	0.283348	0.458807	0.00934074	0.0693096	0.12852
LTA	7.30918	11.1452	3.47312	0.311624	-1.68212	0.0231432	0.0566826	Down	0.215092	0.237731	0.201947	0.0560643	0.0990489	0.0395585
MAP1LC3C	10.6311	4.43077	16.8315	3.79878	1.92554	0.00148725	0.0048656	Up	0.104904	0.196216	0.164155	0.76866	0.425111	0.495198
MAP6	51.0127	32.1865	69.8389	2.16982	1.11758	0.00400518	0.0119395	Up	0.251791	0.256886	0.229239	0.320858	0.587473	0.61744
METRNL	266.615	173.188	360.042	2.07891	1.05583	3.69755e-20	8.95361e-19	Up	3.46084	3.25578	3.9415	6.85011	6.74259	7.54007
METTL11B	12.6211	18.3864	6.85588	0.372878	-1.42323	0.00920562	0.0250119	Down	0.345322	0.461357	0.555802	0.235738	0.124944	0.124751
MMP23B	6.43293	3.22056	9.6453	2.99491	1.58251	0.0414903	0.0938823	Up	0.127799	0.0478079	0.0719934	0.293139	0.103578	0.310255
MPZL3	47.9517	71.6138	24.2895	0.339174	-1.5599	1.29324e-08	9.77066e-08	Down	0.800197	0.81343	0.881953	0.24384	0.387713	0.175962
MSMO1	876.225	412.879	1339.57	3.24446	1.69798	8.05158e-132	1.72304e-128	Up	9.14467	9.7039	9.44224	28.4425	30.8428	28.2809
MST1	266.21	173.326	359.095	2.07179	1.05088	5.13272e-20	1.23243e-18	Up	3.24453	2.70245	2.85585	5.31349	6.21448	5.86304
MTRNR2L2	22.1987	14.7362	29.6612	2.01281	1.00921	0.0098077	0.0264463	Up	1.00878	0.39723	0.947126	1.776	1.66744	1.07411
MVP	139.296	84.5551	194.037	2.2948	1.19837	2.53937e-14	3.67179e-13	Up	1.73007	1.54764	1.50074	3.68437	3.14346	3.63318
MYOD1	26.55	17.5084	35.5917	2.03283	1.02349	0.00447918	0.013219	Up	0.517765	0.598155	0.486122	1.13523	1.14165	0.831813
NBL1	4.29586	1.26875	7.32296	5.77179	2.52902	0.0251177	0.0609519	Up	0.0167647	0.0313571	0.0157401	0.0801123	0.20381	0.0678318
NCOA5	823.215	1110.67	535.758	0.482373	-1.05178	9.59774e-53	1.62686e-50	Down	19.4525	18.7653	18.5833	8.44173	9.08633	8.60753
NEURL1B	123.109	80.8462	165.372	2.04551	1.03246	7.67233e-10	6.73246e-09	Up	0.530869	0.768737	0.779794	1.28478	1.46599	1.30783
NFKB1	969.245	1337.4	601.088	0.449445	-1.15379	7.4036e-72	2.64062e-69	Down	16.1405	16.6855	16.3489	6.53759	7.26469	7.27826
NGFR	90.4866	32.01	148.963	4.65365	2.21836	1.70484e-26	6.83533e-25	Up	0.385999	0.466281	0.694617	2.49014	2.34631	2.03359
NIM1K	40.0413	25.1201	54.9625	2.18799	1.12961	0.000133947	0.000533774	Up	0.512191	0.458182	0.710879	0.936464	1.19572	1.37408
NLRP14	19.9238	27.6581	12.1896	0.440724	-1.18205	0.00485912	0.0141959	Down	0.340124	0.419877	0.370432	0.117024	0.275661	0.0825709
NOTCH3	817.623	544.605	1090.64	2.00263	1.00189	3.66006e-43	3.96584e-41	Up	3.6938	3.29515	4.1655	7.17126	6.87672	7.25907
NPFFR2	13.7605	18.7574	8.76354	0.467203	-1.09788	0.0298346	0.0704898	Down	0.381822	0.441106	0.442837	0.0858631	0.27305	0.204472
NRTN	140.481	90.4488	190.512	2.1063	1.07471	5.98036e-12	6.74464e-11	Up	4.82659	3.27896	4.27511	7.5286	8.76468	8.56694
NTNG2	53.4108	34.1764	72.6452	2.12559	1.08787	6.8096e-05	0.000283789	Up	0.274602	0.151453	0.297484	0.51143	0.563526	0.391724
NUPR1	217.441	142.937	291.945	2.04248	1.03032	2.5662e-16	4.49216e-15	Up	9.34842	9.0812	7.47468	17.6962	16.4975	16.2891
NUTM2B	5.07249	8.042	2.10297	0.261499	-1.93512	0.0471032	0.104552	Down	0.200504	0.156262	0.0470625	0.0159689	0.0169274	0.0676052
NXPH3	28.0414	16.7077	39.3752	2.35671	1.23678	0.000395093	0.00144932	Up	0.23773	0.0833733	0.176701	0.416543	0.361264	0.340668
PAK5	6.36042	10.6186	2.10229	0.197982	-2.33656	0.0169691	0.0430961	Down	0.138268	0.105065	0.0324545	0.00825918	0.0262647	0.0174828
PALMD	19.6913	28.6533	10.7294	0.374457	-1.41713	0.000988437	0.00335822	Down	0.597415	0.578665	0.661066	0.224308	0.216156	0.215823
PAX7	23.3423	32.791	13.8935	0.423698	-1.23889	0.00145737	0.00477606	Down	0.278815	0.252603	0.327219	0.0999265	0.150059	0.0969475
PDE4B	29.1894	41.5361	16.8427	0.405495	-1.30224	0.000730229	0.00254303	Down	0.28574	0.459298	0.368881	0.0597383	0.180925	0.189679
PDE7B	14.8371	24.1442	5.53006	0.229043	-2.12631	4.54476e-05	0.000195788	Down	0.214424	0.210082	0.316359	0.0585517	0.062066	0.0413136
PHYHIPL	18.3622	27.0337	9.69065	0.358466	-1.48009	0.000933305	0.00318926	Down	0.32827	0.417523	0.320536	0.125495	0.0798161	0.159386
PIFO	10.1085	14.7563	5.46066	0.370055	-1.43419	0.0224177	0.0551584	Down	0.426394	0.299077	0.220184	0.183383	0.151192	0
PIP5KL1	22.829	13.6634	31.9947	2.34163	1.22751	0.0019408	0.00621288	Up	0.187944	0.292946	0.161753	0.389183	0.491877	0.554489
PLA2G4C	39.3525	57.1311	21.5739	0.377622	-1.40499	2.94333e-06	1.55237e-05	Down	0.861802	0.716417	0.770603	0.222254	0.277169	0.345928
PLPPR4	74.1924	99.4671	48.9176	0.491796	-1.02387	1.66791e-06	9.15507e-06	Down	0.904415	1.08611	1.08073	0.44201	0.468539	0.530193
PMFBP1	48.0535	65.5048	30.6022	0.467175	-1.09796	4.22148e-05	0.00018292	Down	0.827632	0.651801	0.664584	0.260194	0.275811	0.418587
POPDC2	12.5539	17.0983	8.00941	0.468433	-1.09409	0.0398247	0.0906407	Down	0.373125	0.610666	0.613063	0.178303	0.315008	0.220166
PPAN	83.1121	114.496	51.7283	0.451792	-1.14627	1.90132e-08	1.39882e-07	Down	2.49372	2.06453	2.47565	0.898627	1.01469	1.1165
PRR16	41.7061	27.3457	56.0665	2.05029	1.03583	0.00349257	0.0105622	Up	0.330876	0.383706	0.372786	0.923385	0.724049	0.481955
PRR22	121.11	173.638	68.5825	0.394973	-1.34017	4.78126e-15	7.35446e-14	Down	6.95464	6.83667	6.82641	2.56806	2.482	2.718
PRR34	10.0028	14.0534	5.95213	0.423537	-1.23944	0.0417605	0.094419	Down	0.479345	0.364236	0.421922	0.0858982	0.303513	0.121218
PRSS8	11.5592	4.4699	18.6485	4.17201	2.06074	0.000424906	0.00155005	Up	0.146915	0.164876	0.0827617	0.589724	0.446514	0.534991
PTAFR	30.2691	42.199	18.3391	0.434585	-1.20229	0.000401427	0.0014713	Down	0.412567	0.522017	0.603815	0.220345	0.221277	0.196388
PTGS2	60.9405	88.8476	33.0335	0.371799	-1.4274	1.69375e-07	1.08197e-06	Down	1.07733	0.87014	1.32183	0.315909	0.434091	0.408655
RASD2	38.7783	23.7737	53.7828	2.26228	1.17778	9.1419e-05	0.000373531	Up	0.138843	0.209199	0.202778	0.361228	0.445424	0.382319
RASGRP3	14.0198	18.7968	9.24281	0.491723	-1.02408	0.0474224	0.105124	Down	0.145354	0.17171	0.114922	0.102361	0.0775034	0.0232152
RASSF9	24.7581	35.6217	13.8945	0.390058	-1.35824	0.000341429	0.00126411	Down	0.305069	0.35447	0.329823	0.106023	0.131117	0.130915
RELB	229.352	314.269	144.435	0.45959	-1.12158	1.28821e-19	2.98433e-18	Down	7.84405	7.01986	7.93117	2.95257	3.17869	3.85738
RGPD3	16.3228	22.7396	9.9059	0.435623	-1.19885	0.0136737	0.035609	Down	0.215066	0.17339	0.118368	0.113404	0.0676182	0.0300062
RIMBP3	22.1059	30.2924	13.9193	0.459496	-1.12187	0.00487592	0.0142377	Down	0.303685	0.213008	0.347496	0.0997699	0.0865294	0.191991
RIMS3	751.791	420.374	1083.21	2.57677	1.36557	1.1026e-79	6.29218e-77	Up	3.22813	3.05385	3.13583	7.73083	7.62082	7.79761
RNASE4	105.898	70.52	141.276	2.00334	1.00241	2.48707e-08	1.80265e-07	Up	1.68101	1.77828	2.38035	3.73993	3.76897	3.65166
RPS4Y1	6.33532	9.64227	3.02837	0.314072	-1.67083	0.0439494	0.0985893	Down	0.858493	0.458786	0.460587	0.410243	0	0.124056
RRH	11.9093	17.489	6.32954	0.361916	-1.46628	0.00817027	0.0224952	Down	0.564877	0.759403	0.530355	0.0674835	0.35767	0.214271
RSAD2	5.45726	8.54889	2.36563	0.276718	-1.85351	0.0379642	0.0869843	Down	0.0861245	0.093969	0.188676	0.068593	0	0.0290392
RTL9	11.2871	16.0051	6.56918	0.410444	-1.28474	0.0266764	0.0640533	Down	0.170849	0.0878793	0.152387	0.0571498	0.0778885	0.0259228
RTN4R	118.088	57.0136	179.163	3.14245	1.65189	5.48576e-21	1.4144e-19	Up	1.63381	1.47435	1.80307	4.3283	5.51732	4.87095
RUNX1T1	469.812	633.518	306.107	0.483186	-1.04935	2.54505e-21	6.75524e-20	Down	1.65177	1.95199	1.9215	0.81013	0.835227	0.901477
S100P	17.6812	7.70964	27.6527	3.58676	1.84268	6.05302e-05	0.000254363	Up	1.18638	0.302596	1.01261	3.09233	2.51308	2.9456
S1PR5	57.7336	27.7168	87.7505	3.16597	1.66265	4.19702e-11	4.32068e-10	Up	0.6136	0.67632	0.53495	2.03158	2.04251	1.44085
SCG3	45.8965	29.6883	62.1047	2.0919	1.06481	9.6541e-05	0.000392585	Up	0.548387	0.5284	0.405657	0.905278	0.925943	1.12623
SDC1	445.472	282.648	608.295	2.15213	1.10576	5.40147e-21	1.39477e-19	Up	4.30098	3.8414	4.49922	7.87976	8.63917	9.42371
SELE	47.1658	85.5897	8.74189	0.102137	-3.29142	1.31108e-24	4.52535e-23	Down	1.14978	1.30097	1.19946	0.0678318	0.115045	0.172302
SERPINA3	25.6311	40.5791	10.683	0.263265	-1.92541	7.65969e-07	4.45882e-06	Down	1.62593	1.16471	1.42912	0.429815	0.385518	0.244952
SERPINB8	10.8393	16.2396	5.43901	0.334923	-1.5781	0.0089513	0.024413	Down	0.167922	0.176673	0.167513	0.100305	0.0318975	0.0318483
SGK2	14.6051	9.1932	20.0169	2.17736	1.12258	0.0235742	0.0576312	Up	0.156709	0.209366	0.252226	0.492105	0.544322	0.249096
SH2D5	323.75	213.943	433.556	2.02651	1.019	1.99979e-22	5.82252e-21	Up	2.36934	2.23704	2.68221	4.53971	4.67437	4.87358
SHISA2	269.301	172.135	366.467	2.12895	1.09014	3.88759e-10	3.53831e-09	Up	3.10343	3.34751	3.39641	5.76829	6.55814	7.66506
SIDT1	38.7627	51.8605	25.6648	0.494881	-1.01485	0.000641392	0.00225567	Down	0.504537	0.47185	0.628381	0.23618	0.229492	0.291631
SIK1	8.5944	3.78676	13.402	3.53918	1.82342	0.00708201	0.0198663	Up	0.0232039	0.0759522	0.0326787	0.19959	0.164554	0.0821501
SLC10A4	34.4257	47.0594	21.7919	0.463073	-1.11069	0.000474628	0.00171355	Down	1.11672	1.23867	1.31668	0.57087	0.394652	0.656741
SLC15A1	11.7966	5.69952	17.8937	3.13951	1.65054	0.0034865	0.0105476	Up	0.0703612	0.131606	0.0990917	0.386665	0.267309	0.249104
SLC22A1	3.06569	5.44596	0.685417	0.125858	-2.99013	0.0289765	0.068759	Down	0.0850716	0.0909259	0.0228207	0.011615	0.0123122	0
SLC22A18	65.3238	40.5396	90.108	2.22272	1.15232	4.83259e-07	2.89178e-06	Up	1.07712	0.693943	1.14613	1.99024	2.15819	2.0338
SLC2A4	93.0863	60.5859	125.587	2.07287	1.05163	3.58706e-08	2.53553e-07	Up	1.11791	1.01282	1.04959	2.18693	2.12353	1.97891
SLC7A7	16.6266	22.7194	10.5338	0.463647	-1.1089	0.0322416	0.0754685	Down	0.642259	0.343228	0.581471	0.0876892	0.395047	0.20882
SMAD1	519.838	700.21	339.466	0.484805	-1.04452	1.88237e-35	1.39507e-33	Down	8.33295	8.42902	9.25145	3.78114	4.20849	4.03943
SMIM11A	20.0112	11.1258	28.8966	2.59725	1.37699	0.00124984	0.00415722	Up	0.184828	0.259281	0.173532	0.38862	0.617917	0.523486
SNN	351.328	192.749	509.908	2.64545	1.40351	7.87928e-43	8.43083e-41	Up	2.84316	3.53538	2.81853	7.87862	7.54692	7.79236
SP110	15.9516	21.8808	10.0224	0.458044	-1.12644	0.0173999	0.0440538	Down	0.135736	0.231482	0.157426	0.0839405	0.0404449	0.104995
SPSB2	74.4657	45.4782	103.453	2.27478	1.18573	4.08375e-08	2.85906e-07	Up	1.53604	1.60754	1.85421	3.2157	4.00152	3.62542
SQLE	3509.91	2158.27	4861.54	2.25252	1.17154	3.76393e-180	1.28877e-176	Up	34.3448	35.8252	37.7946	76.0224	79.489	76.4869
SRSF6	4310.12	5863.44	2756.8	0.470168	-1.08875	1.43137e-131	2.72277e-128	Down	89.7371	85.8454	83.0675	38.1049	39.3064	38.5925
SSMEM1	3.74871	6.812	0.685417	0.100619	-3.31303	0.0418366	0.094566	Down	0.47481	0.102473	0.171458	0.0349068	0.0370019	0
ST14	12.3549	18.0935	6.61624	0.36567	-1.45139	0.00792868	0.0219217	Down	0.250022	0.265001	0.391237	0.079651	0.101318	0.134883
ST6GALNAC2	12.6895	18.8547	6.52417	0.346023	-1.53106	0.00547631	0.0157889	Down	0.537348	0.319795	0.52744	0.210092	0.148468	0.098826
TAMM41	462.973	618.005	307.941	0.498282	-1.00497	1.8115e-21	4.84577e-20	Down	6.2149	6.69999	5.63808	2.75979	3.08739	2.97146
TBC1D3H	2.09839	4.19677	0	0	#NAME?	0.0329794	0.0769534	Down	0.0970837	0.0778235	0	0	0	0
TBC1D3L	50.4272	68.3344	32.52	0.475895	-1.07129	4.57459e-05	0.000196974	Down	1.08935	0.807078	1.00949	0.459714	0.415644	0.443624
TCEAL7	12.7648	17.5672	7.96234	0.453251	-1.14162	0.0339395	0.0788711	Down	0.926788	0.95342	0.565596	0.354303	0.610298	0.0937474
TCIM	19.9016	30.469	9.3342	0.306351	-1.70674	8.38739e-05	0.000345422	Down	0.746943	1.11768	0.869604	0.28555	0.363226	0.151111
TCP11	7.08727	3.18143	10.9931	3.4554	1.78885	0.0166715	0.04246	Up	0.0765729	0.0477414	0.119822	0.365914	0.155151	0.284004
TCTE3	23.5028	15.5954	31.4101	2.01406	1.01011	0.00834913	0.0229286	Up	0.942941	0.999431	1.00335	2.16287	1.97425	1.5261
TLR1	13.2095	17.7231	8.69585	0.490652	-1.02723	0.0469785	0.104329	Down	0.0758165	0.141809	0.118638	0.0422683	0.051206	0.0639089
TLR6	30.1472	40.6768	19.6175	0.482277	-1.05206	0.00206222	0.00655962	Down	0.283652	0.331594	0.347691	0.18826	0.16763	0.0876708
TMEM121	188.394	116.779	260.009	2.2265	1.15478	2.1404e-17	4.1146e-16	Up	2.80457	2.6465	3.416	6.35086	6.2457	6.23607
TMEM158	222.162	145.044	299.279	2.06337	1.045	8.93e-17	1.61951e-15	Up	3.52102	5.00854	4.36148	8.37043	8.69297	8.32042
TMEM217	14.3348	19.733	8.93652	0.452871	-1.14283	0.024326	0.0592742	Down	0.254714	0.213137	0.327254	0.15375	0.054326	0.135606
TNF	26.7151	40.9305	12.4997	0.305387	-1.71129	4.83501e-06	2.47017e-05	Down	1.60814	1.10494	1.32498	0.345028	0.498731	0.331975
TNFAIP3	1343.58	2143.66	543.5	0.253538	-1.97972	6.47831e-245	5.54543e-241	Down	13.5844	13.4393	13.1524	3.10566	3.48162	3.12926
TNFAIP8L1	149.429	85.49	213.369	2.49583	1.31952	5.96561e-17	1.10055e-15	Up	0.870911	0.782337	1.29108	2.48611	2.17095	2.35307
TNFRSF9	187.026	259.989	114.064	0.438724	-1.18862	5.83235e-18	1.17195e-16	Down	2.10545	2.11076	2.01421	0.945141	0.719083	0.943855
TOE1	616.105	844.907	387.304	0.458398	-1.12533	6.51471e-47	8.51387e-45	Down	17.371	16.8611	16.403	6.67128	8.12234	7.34323
TPPP	186.795	122.382	251.207	2.05265	1.03749	2.02204e-14	2.94616e-13	Up	0.805698	0.74154	0.804487	1.59506	1.34745	1.66232
TPRG1	5.55014	8.66629	2.434	0.280858	-1.83208	0.0369465	0.0849482	Down	0.0436172	0.023795	0.027301	0.00694769	0.00736469	0.01103
TREX1	44.9333	60.3516	29.515	0.48905	-1.03195	0.00019457	0.000753798	Down	2.84652	2.27062	2.47605	1.04019	1.18744	1.31264
TREX2	29.4957	39.8957	19.0956	0.478638	-1.06299	0.00198711	0.00634451	Down	1.92846	1.39363	1.93405	0.712099	0.57723	1.10835
TRIM67	15.9918	23.7343	8.24939	0.347573	-1.52461	0.00750211	0.0209043	Down	0.181684	0.0743372	0.149258	0.0596889	0.0460156	0.0287155
TRIM73	3.40906	6.10968	0.708435	0.115953	-3.10839	0.0342715	0.0795455	Down	0.364539	0.340922	0.0380289	0	0.0410346	0.0409713
TRPM4	571.769	308.571	834.968	2.70592	1.43612	2.54917e-69	7.93487e-67	Up	4.37807	3.44489	3.67966	10.2532	9.57438	9.86072
TYMP	12.4716	7.90512	17.038	2.15531	1.1079	0.0430375	0.0968389	Up	0.134816	0.27738	0.227838	0.360772	0.382426	0.572755
TYW1B	127.696	187.049	68.3425	0.365372	-1.45256	4.99796e-18	1.00902e-16	Down	2.47039	2.31034	1.92724	0.71857	0.773789	0.845028
UBD	15.3105	27.1699	3.45113	0.12702	-2.97687	8.67033e-08	5.82331e-07	Down	1.77794	1.29902	1.46062	0.212403	0.112576	0.224804
UBL4B	11.2873	7.04622	15.5284	2.20379	1.13998	0.043014	0.0968288	Up	0.328278	0.204674	0.239723	0.627489	0.51734	0.479647
UNC13A	122.787	67.9253	177.648	2.61534	1.387	1.88401e-12	2.27143e-11	Up	0.39671	0.381314	0.346599	0.77409	0.999175	1.03108
VCAM1	30.3832	54.1062	6.66022	0.123095	-3.02215	9.10585e-15	1.36508e-13	Down	0.892992	1.04392	0.854541	0.0492379	0.208773	0.0694837
VSTM2B	3.06599	0.624592	5.50738	8.81756	3.14038	0.0209367	0.0519773	Up	0	0.0200629	0.0201417	0.143521	0.108668	0.0868004
WDR93	19.5233	27.6778	11.3688	0.410755	-1.28365	0.00291403	0.00897593	Down	0.2313	0.291193	0.217164	0.119032	0.0991386	0.0719897
WNT7B	16.38	7.69061	25.0694	3.25974	1.70476	0.00036265	0.00133633	Up	0.133248	0.124616	0.0500419	0.241963	0.36448	0.35044
ZC2HC1C	42.5335	58.3411	26.7259	0.458097	-1.12627	7.91125e-05	0.000326678	Down	0.789482	0.702023	0.777687	0.296864	0.367129	0.327289
ZC3H12C	472.9	672.616	273.184	0.406152	-1.29991	4.01228e-48	5.63035e-46	Down	2.57324	2.71635	2.49554	1.07135	0.963937	0.981934
ZFP37	151.7	212.324	91.0757	0.428946	-1.22113	1.13937e-15	1.88101e-14	Down	4.13795	3.86987	3.88506	1.62109	1.86946	1.37636
ZFX	1134.97	1587.29	682.644	0.430068	-1.21736	2.63345e-68	7.64147e-66	Down	7.62089	7.82124	8.31493	3.38468	2.93183	3.43115
ZIK1	81.6328	122.187	41.0788	0.336196	-1.57262	9.35915e-14	1.27774e-12	Down	1.08384	1.16217	1.18428	0.4197	0.321836	0.359145
ZMAT1	55.5563	75.0503	36.0622	0.480506	-1.05737	2.24849e-05	0.000102815	Down	0.772158	0.739124	0.537329	0.295189	0.312906	0.330802
ZNF112	160.578	219.175	101.981	0.465294	-1.10379	6.78415e-14	9.40443e-13	Down	2.9137	3.23004	3.21603	1.49423	1.33913	1.32269
ZNF114	60.0303	80.2613	39.7993	0.495872	-1.01196	2.32401e-05	0.000105986	Down	1.55381	1.67112	1.45885	0.761072	0.669014	0.785862
ZNF221	83.6374	119.064	48.2109	0.404916	-1.30431	1.62975e-10	1.55786e-09	Down	1.17507	1.52752	1.50042	0.50537	0.464275	0.653738
ZNF229	4.21994	7.04638	1.39351	0.197763	-2.33816	0.027541	0.0657605	Down	0.0896819	0.0745526	0.0467783	0.00952349	0.0302853	0
ZNF233	26.4289	35.4465	17.4113	0.4912	-1.02562	0.00622716	0.0177091	Down	0.295725	0.290395	0.201298	0.0918556	0.194738	0.082262
ZNF256	218.005	305.703	130.307	0.426255	-1.23021	5.47266e-22	1.51605e-20	Down	7.5165	8.05371	7.29081	2.99718	3.12665	3.17218
ZNF285	13.8353	18.7571	8.9135	0.475208	-1.07337	0.0381217	0.0872985	Down	0.318923	0.280717	0.457955	0.233085	0.0760231	0.170788
ZNF329	128.361	179.728	76.993	0.428386	-1.22302	1.28492e-13	1.73074e-12	Down	2.27181	2.18236	2.21411	0.849611	0.875588	0.99913
ZNF365	64.7607	95.5839	33.9375	0.355055	-1.49388	2.26291e-10	2.12163e-09	Down	0.606648	0.660929	0.52847	0.203226	0.183743	0.221418
ZNF416	210.683	302.304	119.061	0.393844	-1.3443	8.52523e-25	2.97861e-23	Down	5.23528	4.99274	5.41656	2.00798	2.07616	1.79425
ZNF418	6.13395	9.85693	2.41098	0.244598	-2.03152	0.0152499	0.0392362	Down	0.0953107	0.108944	0.109372	0.0303637	0.0214574	0.0214244
ZNF425	209.615	317.96	101.27	0.318499	-1.65064	4.74026e-35	3.38139e-33	Down	5.50049	5.52755	5.29263	1.79586	1.71328	1.45145
ZNF485	209.13	285.774	132.486	0.463603	-1.10904	1.03447e-17	2.04647e-16	Down	2.69659	2.74877	2.56683	1.10579	1.01146	1.42519
ZNF501	247.238	357.564	136.911	0.382898	-1.38497	4.34819e-30	2.26954e-28	Down	5.96889	6.02329	5.48194	2.28496	2.09257	2.00709
ZNF502	125.486	187.807	63.1648	0.336328	-1.57206	7.23009e-18	1.43929e-16	Down	2.6887	2.95379	3.49763	0.882353	1.05018	0.999406
ZNF506	28.4323	42.3757	14.4889	0.341916	-1.54829	1.66117e-05	7.76815e-05	Down	0.711555	0.820214	0.57485	0.268858	0.201173	0.217602
ZNF528	19.9576	27.1509	12.7644	0.470127	-1.08888	0.0104959	0.0280942	Down	0.341303	0.329488	0.227412	0.157835	0.0892313	0.155914
ZNF530	330.404	449.088	211.719	0.471442	-1.08485	3.14693e-25	1.14385e-23	Down	5.031	5.10053	4.49957	2.45595	2.10904	2.01805
ZNF547	25.6881	35.0947	16.2815	0.46393	-1.10802	0.00279337	0.00864159	Down	0.729813	0.66457	0.631115	0.293685	0.369683	0.233125
ZNF549	221.226	303.535	138.917	0.457663	-1.12764	3.55654e-19	7.93845e-18	Down	4.25784	3.91958	3.99762	1.54354	2.10946	1.66067
ZNF550	436.276	587.532	285.019	0.485111	-1.04361	4.2467e-30	2.22335e-28	Down	4.8536	4.59099	4.53468	2.27017	2.15777	2.04231
ZNF551	345.451	517.519	173.384	0.33503	-1.57764	3.93171e-51	6.11917e-49	Down	7.57773	7.73481	7.61292	2.73345	2.32996	2.26672
ZNF572	68.4439	102.552	34.3359	0.334815	-1.57856	6.62317e-12	7.44508e-11	Down	1.71261	1.8843	1.57641	0.513501	0.595352	0.543483
ZNF582	91.8959	130.99	52.802	0.403099	-1.31079	2.59501e-11	2.73226e-10	Down	2.37393	2.26947	2.27838	1.02518	0.801669	0.836009
ZNF583	125.341	177.132	73.5503	0.415228	-1.26802	2.5377e-10	2.3676e-09	Down	1.63878	2.22071	2.07243	0.88433	0.790585	0.6766
ZNF597	129.432	173.815	85.0492	0.489309	-1.03118	3.42514e-10	3.14415e-09	Down	1.6877	1.88656	1.64081	1.02123	0.647494	0.767714
ZNF608	390.733	535.808	245.659	0.458483	-1.12506	1.98899e-31	1.12012e-29	Down	3.61265	3.79851	3.70965	1.68344	1.78449	1.39744
ZNF75A	323.288	438.84	207.735	0.473374	-1.07895	1.3109e-24	4.52535e-23	Down	4.54642	4.2974	3.99436	1.95392	1.84435	1.99907
ZNF772	265.527	371.462	159.593	0.429633	-1.21882	9.11143e-26	3.47411e-24	Down	2.77459	3.15139	2.69935	1.19661	1.1823	1.15703
ZNF773	179.111	254.759	103.462	0.406116	-1.30004	1.64054e-18	3.42931e-17	Down	5.81282	5.7405	5.05029	1.9071	1.8238	2.69858
ZNF813	17.1043	23.4803	10.7284	0.456911	-1.13002	0.0201551	0.0502045	Down	0.249545	0.233378	0.443925	0.138077	0.172976	0.0929975
ZNF829	259.839	371.756	147.923	0.397904	-1.32951	2.57853e-26	1.02901e-24	Down	3.85024	4.16884	3.47961	1.58408	1.50185	1.28085
