# Supplementary material for: TMP269, a small molecule inhibitor of class IIa HDAC, suppresses RABV replication in vitro
Source: Front Microbiol. 2023 Dec 1;14:1284439. doi: 10.3389/fmicb.2023.1284439 (PMC10722228; doi:10.3389/fmicb.2023.1284439)
Supplement: Supplementary file 2 [file Table_2.XLS]

## Sheet: enrichment-kegg-TMP269-vs-DMSO-
id	Term	pValue	qValue	Enrichment_score	Gene
hsa04668	TNF signaling pathway	2.84532e-16	6.14589e-14	9.98072	VCAM1; SELE; PTGS2; CCL20; CXCL1; CXCL5; CXCL3; CXCL2; CXCL10; NFKB1; IRF1; LTA; TNF; TNFAIP3; IFNB1; CREB3L1; BIRC3; CCL2; CCL5; ICAM1
hsa05134	Legionellosis	2.91869e-09	3.15218e-07	9.98072	CXCL8; CXCL1; CXCL3; CXCL2; NFKB1; TNF; HSPA1A; HSPA1B; HSPA8; HSPA2
hsa05164	Influenza A	8.41479e-09	4.3613e-07	5.19706	RSAD2; IFIH1; CXCL8; CXCL10; NFKB1; TNF; HSPA1A; HSPA1B; IFNB1; DDX58; HSPA8; HSPA2; CCL2; CCL5; ICAM1; DNAJB1
hsa04064	NF-kappa B signaling pathway	1.00956e-08	4.3613e-07	7.08309	VCAM1; PTGS2; CXCL8; CXCL2; NFKB1; LTA; TNF; TNFAIP3; DDX58; BIRC3; ICAM1; RELB
hsa04657	IL-17 signaling pathway	1.00956e-08	4.3613e-07	7.08309	PTGS2; CCL20; CXCL8; CXCL1; CXCL5; CXCL3; CXCL2; CXCL10; NFKB1; TNF; TNFAIP3; CCL2
hsa04060	Cytokine-cytokine receptor interaction	2.60408e-07	9.3747e-06	3.57187	TNFRSF9; IL1R2; CCL20; IL20RB; CXCL8; CXCL1; CXCL5; CXCL3; CXCL2; CXCL10; CXCL11; LTA; TNF; INHBA; IFNB1; IL32; CCL2; CCL5; NGFR
hsa05323	Rheumatoid arthritis	3.69551e-07	1.14033e-05	6.38302	CCL20; CXCL8; CXCL1; CXCL5; TNF; ATP6V0D2; ANGPT1; CCL2; CCL5; ICAM1
hsa05144	Malaria	2.35995e-06	6.37185e-05	7.84199	VCAM1; SELE; SDC1; CXCL8; TNF; CCL2; ICAM1
hsa04622	RIG-I-like receptor signaling pathway	4.27212e-06	0.000102531	6.27359	IFIH1; CXCL8; CXCL10; NFKB1; TNF; IFNB1; DDX58; DHX58
hsa04933	AGE-RAGE signaling pathway in diabetic complications	1.12616e-05	0.000243251	4.99036	VCAM1; SELE; CXCL8; NFKB1; EGR1; TNF; COL1A2; CCL2; ICAM1
hsa04620	Toll-like receptor signaling pathway	1.47016e-05	0.000288685	4.84358	TLR1; TLR6; CXCL8; CXCL10; CXCL11; NFKB1; TNF; IFNB1; CCL5
hsa04974	Protein digestion and absorption	3.41219e-05	0.000614195	4.87946	COL6A3; COL6A5; COL9A1; COL1A2; CPA1; SLC15A1; SLC7A7; ACE2
hsa04621	NOD-like receptor signaling pathway	4.80665e-05	0.000798643	3.61577	CXCL8; CXCL1; CXCL3; CXCL2; NFKB1; TNF; TNFAIP3; IFNB1; BIRC3; CCL2; CCL5
hsa04623	Cytosolic DNA-sensing pathway	0.000121284	0.00171899	5.31232	TREX1; CXCL10; NFKB1; IFNB1; DDX58; CCL5
hsa05162	Measles	0.000127332	0.00171899	3.77134	IFIH1; NFKB1; HSPA1A; HSPA1B; TNFAIP3; IFNB1; DDX58; HSPA8; HSPA2
hsa05160	Hepatitis C	0.000127332	0.00171899	3.77134	CXCL8; NFKB1; IRF1; TNF; CLDN4; IFNB1; DDX58; CLDN9; LDLR
hsa04062	Chemokine signaling pathway	0.000143277	0.00182046	3.22906	CCL20; CXCL8; CXCL1; CXCL5; CXCL3; CXCL2; CXCL10; CXCL11; NFKB1; CCL2; CCL5
hsa05418	Fluid shear stress and atherosclerosis	0.000173758	0.00201109	3.63269	VCAM1; SELE; SDC1; IL1R2; NFKB1; TNF; CCL2; ICAM1; HMOX1
hsa05145	Toxoplasmosis	0.000176901	0.00201109	3.95632	NFKB1; TNF; HSPA1A; HSPA1B; BIRC3; HSPA8; HSPA2; LDLR
hsa04010	MAPK signaling pathway	0.000284853	0.00307642	2.60514	EFNA4; EFNA3; RASGRP3; NFKB1; TNF; HSPA1A; HSPA1B; ANGPT1; FGF19; HSPA8; HSPA2; NGFR; RELB; PLA2G4C
hsa05143	African trypanosomiasis	0.000338484	0.00348155	6.45811	VCAM1; SELE; TNF; ICAM1
hsa05142	Chagas disease (American trypanosomiasis)	0.000478475	0.00469775	3.80453	TLR6; CXCL8; NFKB1; TNF; IFNB1; CCL2; CCL5
hsa05202	Transcriptional misregulation in cancer	0.00052617	0.00494142	2.96724	PAX7; IL1R2; CXCL8; NFKB1; SMAD1; ETV7; RUNX1T1; BIRC3; NUPR1; NGFR
hsa00900	Terpenoid backbone biosynthesis	0.000596632	0.00536969	7.48554	HMGCS1; IDI1; FNTB
hsa04514	Cell adhesion molecules (CAMs)	0.00108793	0.00939971	3.09262	VCAM1; SELE; SDC1; CLDN4; NTNG2; CLDN9; ICAM2; ICAM1
hsa05161	Hepatitis B	0.00114339	0.00949897	3.07099	IFIH1; CXCL8; NFKB1; TNF; EGR3; IFNB1; DDX58; CREB3L1
hsa05120	Epithelial cell signaling in Helicobacter pylori infection	0.0014156	0.0113248	4.03632	CXCL8; CXCL1; NFKB1; ATP6V0D2; CCL5
hsa04612	Antigen processing and presentation	0.00152762	0.0117845	3.97782	TNF; HSPA1A; HSPA1B; HSPA8; HSPA2
hsa05146	Amoebiasis	0.00165785	0.0123481	3.46699	IL1R2; CXCL8; CXCL1; NFKB1; TNF; COL1A2
hsa05168	Herpes simplex infection	0.00179406	0.0129172	2.6997	IFIH1; NFKB1; LTA; TNF; IFNB1; DDX58; CCL2; CCL5; SRSF6
hsa04913	Ovarian steroidogenesis	0.00186492	0.0129943	4.48114	PTGS2; AKR1C3; LDLR; PLA2G4C
hsa05133	Pertussis	0.00251177	0.0169545	3.61144	CXCL8; CXCL5; NFKB1; IRF1; TNF
hsa04625	C-type lectin receptor signaling pathway	0.00278469	0.018227	3.16696	PTGS2; NFKB1; IRF1; TNF; EGR3; RELB
hsa05020	Prion diseases	0.00319494	0.0202973	4.84358	EGR1; HSPA1A; CCL5
hsa05165	Human papillomavirus infection	0.00335408	0.0206995	2.10508	PTGS2; COL6A3; COL6A5; NFKB1; IRF1; TNF; COL9A1; COL1A2; ATP6V0D2; IFNB1; CREB3L1; NOTCH3; WNT7B
hsa04512	ECM-receptor interaction	0.00368191	0.0220914	3.34719	SDC1; COL6A3; COL6A5; COL9A1; COL1A2
hsa05132	Salmonella infection	0.00414983	0.024226	3.2675	CXCL8; CXCL1; CXCL3; CXCL2; NFKB1
hsa00100	Steroid biosynthesis	0.00462511	0.0262901	5.77831	MSMO1; SQLE
hsa04151	PI3K-Akt signaling pathway	0.00481059	0.0266433	2.02159	EFNA4; EFNA3; COL6A3; COL6A5; NFKB1; COL9A1; COL1A2; ANGPT1; IFNB1; CREB3L1; FGF19; NGFR; SGK2
hsa04213	Longevity regulating pathway - multiple species	0.0052435	0.0283149	3.54154	HSPA1A; HSPA1B; HSPA8; HSPA2
hsa05167	Kaposi sarcoma-associated herpesvirus infection	0.00671998	0.0354028	2.36103	PTGS2; CXCL8; CXCL1; CXCL3; CXCL2; NFKB1; IFNB1; ICAM1
hsa04217	Necroptosis	0.00928321	0.0477422	2.37196	HIST1H2AC; HIST1H2AM; TNF; TNFAIP3; IFNB1; BIRC3; PLA2G4C
hsa04014	Ras signaling pathway	0.00958814	0.0481637	2.12951	EFNA4; EFNA3; RASGRP3; NFKB1; ANGPT1; FGF19; NGFR; PLA2G4C; PAK5
hsa05169	Epstein-Barr virus infection	0.00995051	0.0488479	2.21794	CXCL10; NFKB1; TNF; TNFAIP3; IFNB1; DDX58; ICAM1; RELB
