# Supplementary material for: TMP269, a small molecule inhibitor of class IIa HDAC, suppresses RABV replication in vitro
Source: Front Microbiol. 2023 Dec 1;14:1284439. doi: 10.3389/fmicb.2023.1284439 (PMC10722228; doi:10.3389/fmicb.2023.1284439)
Supplement: Supplementary file 3 [file Table_3.XLS]

## Sheet: enrichment-kegg-TMP269-vs-DMSO-
id	Term	pValue	qValue	Enrichment_score	Gene
hsa05134	Legionellosis	4.14818e-05	0.00446786	10.1343	HSPA1A; HSPA1B; HSPA8; HSPA2
hsa04213	Longevity regulating pathway - multiple species	7.42941e-05	0.00446786	8.99007	HSPA1A; HSPA1B; HSPA8; HSPA2
hsa04612	Antigen processing and presentation	0.000124236	0.00446786	8.07804	HSPA1A; HSPA1B; HSPA8; HSPA2
hsa05145	Toxoplasmosis	0.000129503	0.00446786	6.27685	HSPA1A; HSPA1B; HSPA8; HSPA2; LDLR
hsa04010	MAPK signaling pathway	0.000213622	0.00589596	3.77888	EFNA4; EFNA3; HSPA1A; HSPA1B; FGF19; HSPA8; HSPA2; NGFR
hsa00100	Steroid biosynthesis	0.000311507	0.00716465	14.668	MSMO1; SQLE
hsa04915	Estrogen signaling pathway	0.000392132	0.0077306	5.12302	HSPA1A; HSPA1B; CREB3L1; HSPA8; HSPA2
hsa00900	Terpenoid backbone biosynthesis	0.000487599	0.00841109	12.6678	HMGCS1; IDI1
hsa04151	PI3K-Akt signaling pathway	0.000798739	0.0122473	3.15799	EFNA4; EFNA3; COL6A3; COL1A2; CREB3L1; FGF19; NGFR; SGK2
hsa04141	Protein processing in endoplasmic reticulum	0.00105511	0.0145605	4.24836	HSPA1A; HSPA1B; HSPA8; HSPA2; DNAJB1
hsa05164	Influenza A	0.00123285	0.0154667	4.12267	HSPA1A; HSPA1B; HSPA8; HSPA2; DNAJB1
hsa04144	Endocytosis	0.00165142	0.0189913	3.42654	HSPA1A; HSPA1B; PIP5KL1; HSPA8; HSPA2; LDLR
hsa00072	Synthesis and degradation of ketone bodies	0.00219105	0.0231386	13.9346	HMGCS1
hsa05162	Measles	0.00235406	0.0231386	4.25484	HSPA1A; HSPA1B; HSPA8; HSPA2
hsa03040	Spliceosome	0.00251507	0.0231386	4.19086	HSPA1A; HSPA1B; HSPA8; HSPA2
hsa04512	ECM-receptor interaction	0.00273038	0.0231859	5.09803	SDC1; COL6A3; COL1A2
hsa04216	Ferroptosis	0.00285624	0.0231859	6.96731	MAP1LC3C; HMOX1
hsa04514	Cell adhesion molecules (CAMs)	0.00334042	0.0256099	3.92524	SDC1; CLDN4; NTNG2; CLDN9
hsa00061	Fatty acid biosynthesis	0.00374585	0.0263879	10.7189	FASN
hsa04974	Protein digestion and absorption	0.00382433	0.0263879	4.64487	COL6A3; COL1A2; SLC15A1
hsa04913	Ovarian steroidogenesis	0.00509021	0.03345	5.6876	AKR1C3; LDLR
hsa04979	Cholesterol metabolism	0.00538795	0.0337971	5.57385	LIPG; LDLR
