# Supplementary material for: TMP269, a small molecule inhibitor of class IIa HDAC, suppresses RABV replication in vitro
Source: Front Microbiol. 2023 Dec 1;14:1284439. doi: 10.3389/fmicb.2023.1284439 (PMC10722228; doi:10.3389/fmicb.2023.1284439)
Supplement: Supplementary file 4 [file Table_4.XLS]

## Sheet: enrichment-kegg-TMP269-vs-DMSO-
id	Term	pValue	qValue	Enrichment_score	Gene
hsa04668	TNF signaling pathway	1.18833e-19	1.83002e-17	15.6448	VCAM1; SELE; PTGS2; CCL20; CXCL1; CXCL5; CXCL3; CXCL2; CXCL10; NFKB1; IRF1; LTA; TNF; TNFAIP3; IFNB1; BIRC3; CCL2; CCL5; ICAM1
hsa04064	NF-kappa B signaling pathway	1.69546e-11	8.70339e-10	11.6871	VCAM1; PTGS2; CXCL8; CXCL2; NFKB1; LTA; TNF; TNFAIP3; DDX58; BIRC3; ICAM1; RELB
hsa04657	IL-17 signaling pathway	1.69546e-11	8.70339e-10	11.6871	PTGS2; CCL20; CXCL8; CXCL1; CXCL5; CXCL3; CXCL2; CXCL10; NFKB1; TNF; TNFAIP3; CCL2
hsa04060	Cytokine-cytokine receptor interaction	2.21727e-10	8.53649e-09	5.58339	TNFRSF9; IL1R2; CCL20; IL20RB; CXCL8; CXCL1; CXCL5; CXCL3; CXCL2; CXCL10; CXCL11; LTA; TNF; INHBA; IFNB1; IL32; CCL2; CCL5
hsa05323	Rheumatoid arthritis	2.723e-08	8.38685e-07	9.47878	CCL20; CXCL8; CXCL1; CXCL5; TNF; ANGPT1; CCL2; CCL5; ICAM1
hsa04622	RIG-I-like receptor signaling pathway	5.81155e-08	1.49163e-06	10.3514	IFIH1; CXCL8; CXCL10; NFKB1; TNF; IFNB1; DDX58; DHX58
hsa04620	Toll-like receptor signaling pathway	1.42137e-07	3.12701e-06	7.99191	TLR1; TLR6; CXCL8; CXCL10; CXCL11; NFKB1; TNF; IFNB1; CCL5
hsa04621	NOD-like receptor signaling pathway	2.34231e-07	4.50894e-06	5.96602	CXCL8; CXCL1; CXCL3; CXCL2; NFKB1; TNF; TNFAIP3; IFNB1; BIRC3; CCL2; CCL5
hsa05164	Influenza A	2.66785e-07	4.56499e-06	5.89541	RSAD2; IFIH1; CXCL8; CXCL10; NFKB1; TNF; IFNB1; DDX58; CCL2; CCL5; ICAM1
hsa04062	Chemokine signaling pathway	7.9756e-07	1.22824e-05	5.32794	CCL20; CXCL8; CXCL1; CXCL5; CXCL3; CXCL2; CXCL10; CXCL11; NFKB1; CCL2; CCL5
hsa05144	Malaria	9.06542e-07	1.26916e-05	11.0908	VCAM1; SELE; CXCL8; TNF; CCL2; ICAM1
hsa04933	AGE-RAGE signaling pathway in diabetic complications	1.1954e-06	1.53409e-05	7.31919	VCAM1; SELE; CXCL8; NFKB1; EGR1; TNF; CCL2; ICAM1
hsa05134	Legionellosis	2.03079e-06	2.4057e-05	9.88091	CXCL8; CXCL1; CXCL3; CXCL2; NFKB1; TNF
hsa04623	Cytosolic DNA-sensing pathway	4.62594e-06	5.08854e-05	8.76532	TREX1; CXCL10; NFKB1; IFNB1; DDX58; CCL5
hsa05142	Chagas disease (American trypanosomiasis)	1.36571e-05	0.000140213	6.27748	TLR6; CXCL8; NFKB1; TNF; IFNB1; CCL2; CCL5
hsa05168	Herpes simplex infection	2.93634e-05	0.000282623	4.45451	IFIH1; NFKB1; LTA; TNF; IFNB1; DDX58; CCL2; CCL5; SRSF6
hsa05143	African trypanosomiasis	3.13109e-05	0.00028364	10.6559	VCAM1; SELE; TNF; ICAM1
hsa05418	Fluid shear stress and atherosclerosis	0.000116541	0.000997071	4.66195	VCAM1; SELE; IL1R2; NFKB1; TNF; CCL2; ICAM1
hsa04625	C-type lectin receptor signaling pathway	0.00013783	0.00111715	5.22548	PTGS2; NFKB1; IRF1; TNF; EGR3; RELB
hsa05161	Hepatitis B	0.000165349	0.00127319	4.43374	IFIH1; CXCL8; NFKB1; TNF; EGR3; IFNB1; DDX58
hsa05133	Pertussis	0.000177149	0.00128621	5.95888	CXCL8; CXCL5; NFKB1; IRF1; TNF
hsa05202	Transcriptional misregulation in cancer	0.000184436	0.00128621	3.91676	PAX7; IL1R2; CXCL8; NFKB1; SMAD1; ETV7; RUNX1T1; BIRC3
hsa05167	Kaposi sarcoma-associated herpesvirus infection	0.000192097	0.00128621	3.8957	PTGS2; CXCL8; CXCL1; CXCL3; CXCL2; NFKB1; IFNB1; ICAM1
hsa05169	Epstein-Barr virus infection	0.000306727	0.00189181	3.6596	CXCL10; NFKB1; TNF; TNFAIP3; IFNB1; DDX58; ICAM1; RELB
hsa05132	Salmonella infection	0.000307112	0.00189181	5.39137	CXCL8; CXCL1; CXCL3; CXCL2; NFKB1
hsa04217	Necroptosis	0.00038806	0.00229851	3.91373	HIST1H2AC; HIST1H2AM; TNF; TNFAIP3; IFNB1; BIRC3; PLA2G4C
hsa04974	Protein digestion and absorption	0.000446369	0.00254595	5.03194	COL6A5; COL9A1; CPA1; SLC7A7; ACE2
hsa05160	Hepatitis C	0.000570517	0.00313784	4.14847	CXCL8; NFKB1; IRF1; TNF; IFNB1; DDX58
hsa05146	Amoebiasis	0.00059645	0.00316736	4.76711	IL1R2; CXCL8; CXCL1; NFKB1; TNF
hsa05120	Epithelial cell signaling in Helicobacter pylori infection	0.000875244	0.00449292	5.32794	CXCL8; CXCL1; NFKB1; CCL5
hsa05166	Human T-cell leukemia virus 1 infection	0.00177779	0.00883159	2.86403	VCAM1; IL1R2; NFKB1; EGR1; LTA; TNF; ICAM1; RELB
hsa05163	Human cytomegalovirus infection	0.00305788	0.0146235	2.84316	PTGS2; CXCL8; NFKB1; TNF; IFNB1; CCL2; CCL5
hsa05162	Measles	0.00313362	0.0146235	3.45706	IFIH1; NFKB1; TNFAIP3; IFNB1; DDX58
hsa01523	Antifolate resistance	0.00466291	0.0211202	5.84355	NFKB1; TNF
hsa05321	Inflammatory bowel disease (IBD)	0.00501002	0.0220441	4.3131	NFKB1; TNF; FOXP3
hsa05020	Prion diseases	0.00606211	0.0259323	5.32794	EGR1; CCL5
hsa05140	Leishmaniasis	0.00727692	0.0302877	3.88179	PTGS2; NFKB1; TNF
hsa00533	Glycosaminoglycan biosynthesis - keratan sulfate	0.0100518	0.0403534	6.46964	CHST4
hsa04940	Type I diabetes mellitus	0.0102194	0.0403534	4.41829	LTA; TNF
hsa04380	Osteoclast differentiation	0.0121004	0.0465865	2.8984	NFKB1; TNF; IFNB1; RELB
hsa05152	Tuberculosis	0.0125221	0.0470341	2.58786	TLR1; TLR6; NFKB1; TNF; IFNB1
hsa04650	Natural killer cell mediated cytotoxicity	0.0128959	0.0472849	2.85276	TNF; IFNB1; ICAM2; ICAM1
hsa04350	TGF-beta signaling pathway	0.01364	0.0488502	3.23482	SMAD1; TNF; INHBA
